# Supplementary material for: Metagenomic Analysis Reveals Viral Diversity in Phlebotomine Sand Flies from Caribbean Region in Colombia
Source: Microorganisms. 2026 Jun 15;14(6):1343. doi: 10.3390/microorganisms14061343 (PMC13304120; doi:10.3390/microorganisms14061343)
Supplement: Supplementary file 1 [file microorganisms-14-01343-s001.zip]

Archive with 1 entries (1 files):
- Dataset_S1.pdf
